# Supplementary material for: Testing Raman spectroscopy as a diagnostic approach for Lyme disease patients
Source: Front Cell Infect Microbiol. 2022 Oct 27;12:1006134. doi: 10.3389/fcimb.2022.1006134 (PMC9647194; doi:10.3389/fcimb.2022.1006134)
Supplement: Supplementary file 1 [file Table_1.xlsx]

## Sheet: Sheet1
Table S1. Information on the human blood samples included in this study.
Sample ID	Sample code	Erythrema migrans (EM) detected in patients	EM > 5 cm at the time of enrollment	2nd draw	Two-tier positive	Primary method of confirmation	Year collected	Location	Final Result
LD101243 0001	SN1	NA**	NA	NA	No	NA	2015	East Hampton	Control (- Serology)
LD101244 0001	SN2	NA	NA	NA	No	NA	2015	East Hampton	Control (- Serology)
LD101245 0001	SN3	NA	NA	NA	No	NA	2015	East Hampton	Control (- Serology)
LD101246 0001	P1	Yes	YES	Yes	No	NA	2015	East Hampton	Probable Lyme
LD101247 0001	SN4	NA	NA	NA	No	NA	2015	East Hampton	Control (- Serology)
LD101248 0001*	C1	No	NA	Yes	Yes	Positive two-tier test results	2017	Wisconsin	Confirmed Lyme
LD101249 0001	P2	Yes	Yes	Yes	No	NA	2017	Wisconsin	Probable Lyme
LD101250 0001	P3	Yes	Yes	Yes	No	NA	2016	Wisconsin	Probable Lyme
LD101251 0001	C2	Yes	Yes	Yes	Yes	Positive two-tier test results	2017	East Hampton	Confirmed Lyme
LD101252 0001	C3	Yes	No	No	Yes	Positive two-tier test results	2016	East Hampton	Confirmed Lyme
LD101253 0001	C4	Yes	Yes	Yes	Yes	Positive two-tier test results	2016	Wisconsin	Confirmed Lyme
LD101254 0001	SN5	NA	NA	NA	No	NA	2018	Wisconsin	Control (- Serology)
LD101255 0001	SN6	NA	NA	NA	No	NA	2017	Wisconsin	Control (- Serology)
LD101256 0001	C5	Yes	Yes	Yes	Yes	Positive two-tier test results	2017	East Hampton	Confirmed Lyme
LD101257 0001	P4	Yes	Yes	Yes	No	NA	2017	Wisconsin	Probable Lyme
LD101258 0001	SN7	NA	NA	NA	No	NA	2017	Wisconsin	Control (- Serology)
LD101259 0001	SN8	NA	NA	NA	No	NA	2017	East Hampton	Control (- Serology)
LD101260 0001	P5	Yes	Yes	Yes	No	NA	2017	Wisconsin	Probable Lyme
LD101261 0001	P6	Yes	Yes	Yes	No	NA	2017	East Hampton	Probable Lyme
LD101262 0001	C6	Yes	Yes	No	No	PCR positive	2017	Wisconsin	Confirmed Lyme
LD101263 0001	P7	Yes	Yes	Yes	No	NA	2017	Wisconsin	Probable Lyme
LD101264 0001	C7	Yes	Yes	No	Yes	Two-tier positive	2017	East Hampton	Confirmed Lyme
LD101265 0001	C8	Yes	Yes	Yes	No	Positive PCR results	2015	East Hampton	Confirmed Lyme
LD101266 0001	C9	Yes	Yes	No	No	Positive PCR results	2015	East Hampton	Confirmed Lyme
LD101267 0001	C10	Yes	Yes	No	No	Positive culture and PCR results	2016	East Hampton	Confirmed Lyme
LD101268 0001	C11	No	NA	Yes	Yes	Positive two-tier test results	2016	East Hampton	Confirmed Lyme
LD101269 0001	SN9	NA	NA	NA	No	NA	2016	East Hampton	Control (- Serology)
LD101270 0001	C12	Yes	Yes	Yes	Yes	Positive two-tier test results	2016	East Hampton	Confirmed Lyme
LD101271 0001	P8	Yes	Yes	No	No	NA	2016	East Hampton	Probable Lyme
LD101272 0001	P9	Yes	Yes	No	No	NA	2016	East Hampton	Probable Lyme
LD101273 0001	SN10	NA	NA	NA	No	NA	2016	East Hampton	Control (- Serology)
LD101274 0001	C13	Yes	No	Yes	Yes	Positive two-tier test results	2016	East Hampton	Confirmed Lyme
LD101275 0001	C14	Yes	Yes	Yes	Yes	Positive two-tier test results	2016	East Hampton	Confirmed Lyme
LD101276 0001	SN11	NA	NA	NA	No	NA	2016	Wisconsin	Control (- Serology)
LD101277 0001	SN12	NA	NA	NA	No	NA	2016	East Hampton	Control (- Serology)
LD101278 0001	C15	Yes	Yes	No	Yes	Positive two-tier test results; positive culture and PCR results	2016	East Hampton	Confirmed Lyme
LD101279 0001	C16	Yes	Yes	No	Yes	Positive two-tier test results	2016	East Hampton	Confirmed Lyme
LD101280 0001	C17	Yes	No	Yes	No	IgG Seroconversion	2016	Wisconsin	Confirmed Lyme
LD101281 0001	C18	Yes	Yes	No	No	Positive culture and PCR results	2016	East Hampton	Confirmed Lyme
LD101282 0001	SN13	NA	NA	NA	No	NA	2016	East Hampton	Control (- Serology)
LD101283 0001	C19	Yes	Yes	Yes	No	2 positive EIA and EM > 5 cm	2017	Wisconsin	Confirmed Lyme
LD101284 0001	C20	Yes	No	No	Yes	Positive two-tier test results	2018	Wisconsin	Confirmed Lyme
LD101285 0001	C21	Yes	Yes	Yes	Yes	Positive two-tier test results	2018	Wisconsin	Confirmed Lyme
LD101286 0001	P10	Yes	Yes	Yes	No	NA	2018	East Hampton	Probable Lyme
LD101287 0001	SN14	NA	NA	NA	No	NA	2017	East Hampton	Control (- Serology)
LD101288 0001	SN15	NA	NA	NA	No	NA	2015	East Hampton	Control (- Serology)
LD101289 0001	C22	Yes	Yes	No	No	2 positive EIA and EM > 5 cm	2017	East Hampton	Confirmed Lyme
LD101290 0001	C23	Yes	Yes	Yes	Yes	Positive two-tier test results	2017	Wisconsin	Confirmed Lyme
LD101291 0001	SN16	NA	NA	NA	No	NA	2016	East Hampton	Control (- Serology)
LD101292 0001	P11	Yes	Yes	No	No	NA	2016	Wisconsin	Probable Lyme
LD101293 0001	SN17	NA	NA	NA	No	NA	2016	Wisconsin	Control (- Serology)
LD101294 0001	SN18	NA	NA	NA	No	NA	2016	Wisconsin	Control (- Serology)
LD101295 0001	C24	No	NA	Yes	Yes	Positive two-tier test results	2017	Wisconsin	Confirmed Lyme
LD101296 0001	C25	No	NA	Yes	Yes	Positive two-tier test results	2017	Wisconsin	Confirmed Lyme
LD101297 0001	SN19	NA	NA	NA	No	NA	2017	Wisconsin	Control (- Serology)
LD101298 0001	SN20	NA	NA	NA	No	NA	2017	Wisconsin	Control (- Serology)
LD101299 0001	C26	Yes	Yes	Yes	Yes	Positive two-tier test results	2017	East Hampton	Confirmed Lyme
LD101300 0001	P12	Yes	Yes	No	No	NA	2015	East Hampton	Probable Lyme
LD101301 0001	C27	Yes	Yes	Yes	Yes	Positive two-tier test results	2016	East Hampton	Confirmed Lyme
LD101302 0001	SN21	NA	NA	NA	No	NA	2016	East Hampton	Control (- Serology)
LD101303 0001	SN22	NA	NA	NA	No	NA	2016	East Hampton	Control (- Serology)
LD101304 0001	C28	Yes	Yes	No	Yes	Positive two-tier test results	2016	East Hampton	Confirmed Lyme
LD101305 0001	C29	Yes	Yes	No	Yes	Positive two-tier test results	2016	Wisconsin	Confirmed Lyme
LD101306 0001	C30	Yes	No	No	No	Positive culture and PCR results	2016	East Hampton	Confirmed Lyme
LD101307 0001	SN23	NA	NA	NA	No	NA	2016	East Hampton	Control (- Serology)
LD101308 0001	SN24	NA	NA	NA	No	NA	2016	East Hampton	Control (- Serology)
LD101309 0001	C31	Yes	Yes	Yes	Yes	Positive two-tier test results	2017	Wisconsin	Confirmed Lyme
LD101310 0001	C32	Yes	Yes	No	Yes	Positive two-tier test results	2018	East Hampton	Confirmed Lyme
LD101311 0001	C33	Yes	Yes	No	Yes	Positive two-tier test results	2018	East Hampton	Confirmed Lyme
LD101312 0001	SN25	NA	NA	NA	No	NA	2018	Wisconsin	Control (- Serology)
LD101313 0001	P13	Yes	Yes	Yes	No	NA	2018	East Hampton	Probable Lyme
LD101314 0001	C34	Yes	Yes	No	Yes	Positive two-tier test results	2018	East Hampton	Confirmed Lyme
LD101315 0001	C35	Yes	Yes	Yes	No	IgG Seroconversion	2018	East Hampton	Confirmed Lyme
LD101316 0001	C36	Yes	Yes	No	Yes	Positive two-tier test results	2018	Wisconsin	Confirmed Lyme
LD101317 0001	C37	No	NA	Yes	No	IgG Seroconversion	2018	East Hampton	Confirmed Lyme
LD101318 0001	SN26	NA	NA	NA	No	NA	2018	Wisconsin	Control (- Serology)
LD101319 0001	SN27	NA	NA	NA	No	NA	2018	Wisconsin	Control (- Serology)
LD101320 0001	SN28	NA	NA	NA	No	NA	2018	Wisconsin	Control (- Serology)
LD101321 0001	C38	Yes	Yes	No	No	2 positive EIA and EM > 5 cm	2018	Wisconsin	Confirmed Lyme
LD101322 0001	C39	Yes	Yes	Yes	Yes	Positive two-tier test results	2018	Wisconsin	Confirmed Lyme
LD101323 0001	C40	Yes	Yes	Yes	No	2 positive EIA and EM > 5 cm	2018	Wisconsin	Confirmed Lyme
LD101324 0001	P14	Yes	Yes	NO	No	NA	2018	East Hampton	Probable Lyme
LD101325 0001	P15	Yes	Yes	Yes	No	NA	2018	East Hampton	Probable Lyme
LD101326 0001	SN29	NA	NA	NA	No	NA	2018	East Hampton	Control (- Serology)
LD101327 0001	C41	Yes	Yes	Yes	Yes	Positive two-tier test results	2018	Wisconsin	Confirmed Lyme
LD101328 0001	SN30	NA	NA	NA	No	NA	2018	East Hampton	Control (- Serology)
LD101329 0001	C42	Yes	Yes	Yes	No	2 positive EIA and EM > 5 cm	2018	East Hampton	Confirmed Lyme
LD101330 0001	C43	No	NA	No	Yes	Positive two-tier test results	2018	East Hampton	Confirmed Lyme
LD101331 0001	C44	No	NA	Yes	Yes	Positive two-tier test results	2018	Wisconsin	Confirmed Lyme
LD101332 0001	C45	No	NA	Yes	Yes	Positive two-tier test results	2018	East Hampton	Confirmed Lyme
*Indicated in red are the samples obtained from Lyme disease-confirmed human cases.
**NA denotes non-applicable.
